# Supplementary material for: Theileria luwenshuni and Novel Babesia spp. Infections in Humans, Yunnan Province, China
Source: Emerg Infect Dis. 2025 Sep;31(9):1764–73. doi: 10.3201/eid3109.241919 (PMC12407207; doi:10.3201/eid3109.241919)
Supplement: Appendix 1 — Additional data about Theileria and Babesia spp. isolates in study of piroplasmorida in humans, southwest China, May 2017–June 2020. [file 24-1919-Techapp-s1.xlsx]

## Sheet: Appendix 1 Table 1
DOI: https://doi.org/10.3201/eid3109.241919
Theileria luwenshuni and Novel Babesia spp. Infections in Humans, Yunnan Province, China
Appendix 1 Table 1. Primers of other target genes of Theileria and other tick-borne pathogens in study of piroplasmorida in humans, southwest China, May 2017–June 2020
Pathogens	Gene	Length (bp)	Primer name	Sequence (5' to 3')	Annealing temperature/extension time	Reference
Theileria	ITS1-5.8S-ITS2	1329~1354	THUni-up1	GCTGTCCCGTGATCGC	55 ℃/60 sec	Niu Q, Qiu J, Guan G, Ma M, Liu Z, Dang Z, et al. Sequencing and phylogenetic analysis of ITS genes of Theileria luwenshuni and T. uilenbergi isolated in China. Chin. Vet. Sci.. 2008(05):365-9
			THUni-up2	CGGGATCCTTCACTCGCCGCTACT
	5.8S rRNA	303	Tluw5.8-F	GATGTGTTGGTTGAGGGTGCTATG	59 ℃/40 sec	Zhang X, Liu Z, Yang J, Chen Z, Guan G, Ren Q, et al. Multiplex PCR for diagnosis of Theileria uilenbergi, Theileria luwenshuni, and Theileria ovis in small ruminants. Parasitol Res. 2014;113(2):527-31.https://doi.org/:10.1007/s00436-013-3684-9
			Tluw5.8-R	CGTCAATCACAACCCGATACTTTAC
	P32	875	THP32-F	CACGCTATGTTGTCCAAGAG	57 ℃/60 sec	Liu A, Guan G, Liu J, Li Y, Ma M, Niu Q, et al. Cloning and sequencing analysis of the major surface protein p32 gene of Theileria luwenshuni. Prog. Veterinary Med. 2010(02):7-10
			THP32-R	TGTGAGACTCAATGCGCCTA
	COⅠ	1200	THCOI-F1	GGAAATCATAAAATTATTGGTATA	57 ℃/60 sec	Gou H, Xue H, Yin H, Sun X, Luo J. Toxonomic study of Theileria spp. based on COⅠ gene in China. Chin. J. Prev. Vet. Med. 2016(08):661-3
			THCOI-R1	CATCAGGATAATCTGGTATTCTTCT
			THCOIF-F2	TGGCTTGCTTATTGGTTTGGT	60 ℃/60 sec
			THCOIR-R2	CAACATCATAGTAGCTCCAA
Rickettsia	16S rRNA	1600	Eh-out1	TTGAGAGTTTGATCCTGGCTCAGAACG	51 ℃/40 sec
			Eh-out2	CACCTCTACACTAGGAATTCCGCTATC
		660	Eh-out2-f	ATAGCGGAATTCCTAGTGTAGAGGT	55 ℃/40 sec
			3-17 Pan	TAAGGTGGTAATCCAGC
Borrelia burgdorferi	5S~23S rRNA	412	23S3	CGACCTTCTTCGCCTTAAAGC	55 ℃/30 sec
			23Sa	TAAGCTGACTAATACTAATTACCC
		252	23S6	TCCTAGGCATTCACCATA	59 ℃/30 sec
			23S5	CTGCGAGTTCGCGGGAGA
Borrelia recurrentis	16S rRNA	353	Brm1	CGCTGTAAACGATGCACACTTGGTGTTAATC	55 ℃/30 sec
			Brm2	CGGCAGTCTCGTCTGAGTCCCCATCT
Bartonella	gltA	379	BhCS781.p	GGGGACCAGCTCATGGTGG	50 ℃/30 sec
			BhCS1137.n	AATGCAAAAAGAACAGTAAACA

## Sheet: Appendix 1 Table 2
Appendix 1 Table 2. Distribution of sampling locations, types, and quantities across Yunnan Province in study of piroplasmorida in humans, southwest China, May 2017–June 2020
Location	No. of tests
	Fever patients		Anemia patients		Livestock		Small mammals		Ticks
Tengchong	583		174		758		299		405
Pu'er	171		0		10		10		10
Jianchuan	28		0		175		212		284
Yunlong	64		21		212		177		127
Dali	141		151		0		126		0
Gengma	325		13		54		0		187
Fugong	10		0		139		135		0
Deqin	40		0		102		346		144
Weixi			0		200		99		359
Shangri-la			0		450		126		0
Total	1362		359		2100		1530		1516

## Sheet: Appendix 1 Table 3
Appendix 1 Table 3. Information on the sequencing coverage of Theileria luwenshuni cases in study of piroplasmorida in humans, southwest China, May 2017–June 2020*
Patients ID	Test ID	Accession	Organism	Molecular type	Product	Target length, bp	Length, bp	Sequencing coverage
P1	TC-H4-155	PQ720759	Theileria luwenshuni	genomic DNA	18S ribosomal RNA	1600	1550	0.96875
P2	TC-H4-147	PQ720760	Theileria luwenshuni	genomic DNA	18S ribosomal RNA	1600	1556	0.9725
P3	TC-H4-148	PQ720761	Theileria luwenshuni	genomic DNA	18S ribosomal RNA	1600	1543	0.964375
P4	TC-H4-149	PQ720762	Theileria luwenshuni	genomic DNA	18S ribosomal RNA	1600	1551	0.969375
P5	TC-H4-150	PQ720763	Theileria luwenshuni	genomic DNA	18S ribosomal RNA	1600	1537	0.960625
P6	TC-H4-156	PQ720764	Theileria luwenshuni	genomic DNA	18S ribosomal RNA	1600	1547	0.966875
P7	TC-H4-160	PQ720765	Theileria luwenshuni	genomic DNA	18S ribosomal RNA	1600	1552	0.97
P8	TC-H4-161	PQ720766	Theileria luwenshuni	genomic DNA	18S ribosomal RNA	1600	1592	0.995
P9	TC-H4-162	PQ720767	Theileria luwenshuni	genomic DNA	18S ribosomal RNA	1600	1542	0.96375
P10	TC-H4-163	PQ720768	Theileria luwenshuni	genomic DNA	18S ribosomal RNA	1600	1595	0.996875
P11	TC-H4-164	PQ720769	Theileria luwenshuni	genomic DNA	18S ribosomal RNA	1600	1550	0.96875
P12	TC-H4-165	PQ720770	Theileria luwenshuni	genomic DNA	18S ribosomal RNA	1600	1555	0.971875
P13	TC-H4-166	PQ720771	Theileria luwenshuni	genomic DNA	18S ribosomal RNA	1600	1550	0.96875
*/ represents non-existence.

## Sheet: Appendix 1 Table 4
Appendix 1 Table 4. Epidemiologic characteristics, clinical manifestations, and laboratory findings of patients infection with Theileria luwenshuni in study of piroplasmorida in humans, southwest China, May 2017–June 2020
Patients ID	First Test ID	First Collection Date	Second Test ID	Second Collection Date	Third Test ID	Third Collection Date	Gender	Age (years)	Occupation	History of epidemic areas	History of tick bites	History of blood transfusion	Medical History & Underlying Disease(s)			Non-specific Symptoms														Cardiovascular Manifestations				Gastrointestinal Manifestations								Neurological Manifestations			Laboratory Findings
													Renal failure	Cancer	Upper gastrointestinal bleeding	Fever	Dizziness	Malaise	Cough	Jaundice	Splenomegaly	Weight loss	Fatigue	Chills	Sweating	Headache	Myalgia	Arthralgia		Chest discomfort	Palpitations	Dyspnea		Anorexia	Vomiting	Bloating	Stomach ache	Hematemesis	Melena	Nausea		Syncope	Listlessness		Anemia	Lymphocytes (109 /L)	Neutrophils (109/L)	White Blood Cell Count (109/L)	Platelet Count (109/L)
P1	TC-H4-138	2018-01-12	TC-H4-155	2018-01-16	TC-H4-174	2018-01-18	Male	30	Farmer	0	0	1	0	1	0	0	0	1	0	0	1	0	0	0	0	0	0	0		0	1	1		1	0	1	0	0	0	0		0	1		1	－	－	－	－
P2	TC-H4-147	2018-01-15	TC-H4-153	2018-01-16	/	/	Male	76	Farmer	0	0	0	0	0	1	0	0	0	0	0	0	0	0	0	0	0	0	0		0	0	0		1	1	0	0	0	1	0		1	1		1	－	16.86↑	19.9↑	－
P3	TC-H4-148	2018-01-15	/	/	/	/	Male	40	Farmer	0	0	0	0	0	1	0	1	1	0	0	0	0	0	0	0	0	0	0		0	1	0		1	1	0	0	1	1	0		0	1		1	－	－	－	－
P4	TC-H4-149	2018-01-15	/	/	/	/	Male	40	Farmer	0	0	0	0	0	1	0	1	1	0	1	0	0	0	0	0	0	0	0		0	0	0		1	1	0	0	1	0	0		0	1		1	－	－	－	80↓
P5	TC-H4-150	2018-01-15	/	/	/	/	Male	82	Farmer	0	0	0	0	0	1	0	1	1	0	0	0	0	0	0	0	0	0	0		0	0	0		0	1	0	0	1	1	0		0	0		1	－	－	－	－
P6	TC-H4-156	2018-01-16	/	/	/	/	Female	71	Farmer	0	0	0	0	0	1	0	0	1	0	0	0	0	0	0	0	0	0	0		0	1	0		1	0	0	1	0	1	0		0	1		1	－	－	－	－
P7	TC-H4-160	2018-01-16	/	/	/	/	Male	35	Farmer	0	0	0	1	0	0	0	0	0	0	0	0	0	0	0	0	0	0	0		0	0	0		1	0	0	0	0	0	0		0	1		1	－	－	－	－
P8	TC-H4-161	2018-01-16	/	/	/	/	Female	27	Farmer	0	0	0	1	0	0	0	0	0	0	0	0	0	0	0	0	0	0	0		0	0	0		0	0	0	0	0	0	0		0	0		1	－	－	－	－
P9	TC-H4-162	2018-01-16	/	/	/	/	Male	39	Farmer	0	0	0	1	0	0	0	0	0	0	0	0	0	0	0	0	0	0	0		0	0	0		0	0	0	0	0	0	0		0	0		1	－	－	－	－
P10	TC-H4-163	2018-01-16	/	/	/	/	Female	65	Farmer	0	0	0	0	1	0	0	0	0	0	0	0	1	0	0	0	0	0	0		0	0	0		1	0	0	0	0	0	0		0	1		1	－	－	－	－
P11	TC-H4-164	2018-01-17	/	/	/	/	Male	37	Farmer	0	0	0	1	0	0	0	0	0	0	0	0	0	0	0	0	0	0	0		0	0	0		0	0	0	0	0	0	0		0	0		1	－	－	－	－
P12	TC-H4-165	2018-01-17	/	/	/	/	Male	53	Farmer	0	0	0	0	1	0	0	0	0	0	0	0	0	0	0	0	0	0	0		0	0	0		0	0	0	0	0	0	0		0	0		1	－	－	15.34↑	－
P13	TC-H4-166	2018-01-17	/	/	/	/	Male	25	Farmer	0	0	0	1	0	0	0	0	0	1	0	0	0	0	0	0	0	0	0		1	0	1		1	0	0	0	0	0	0		0	1		1	－	－	－	381↑
/ represents non-existence. Symptom status was coded as a binary variable (0 = absence, 1 = presence).－ represents normal or untested. ALT=alanine aminotransferase. AST=aspartate aminotransferase. γ-GGT=γ-glutamyl transferase.
[truncated: 4 more columns]

## Sheet: Appendix 1 Table 5
Appendix 1 Table 5. Epidemiological characteristics, clinical manifestations, and laboratory findings of 5 hospitalized patients infection with Babesia spp. in study of piroplasmorida in humans, southwest China, May 2017–June 2020 *
Patient ID	Test ID	Species of Babesia	Sex	Age, y	Occupation	History of epidemic areas	History of tick bites	History of blood transfusion	Medical history & underlying disease(s)
									Renal failure	Cancer	Upper gastrointestinal bleeding
P14	TC-H4-54	B.microti	Male	18	Farmer	0	0	1	0	0	0
P15	TC-H4-76	B.microti	Male	58	Farmer	0	0	0	0	0	1
P16	TC-H4-53	Babesia sp.isolate Tianzhu like 2	Male	33	Farmer	0	0	0	0	0	1
P17	TC-H4-56	Babesia sp.isolate Tianzhu like 1	Male	56	Farmer	0	0	1	0	0	1
P18	TC-H4-11	Babesia sp.isolate Tianzhu like 1	Female	61	Farmer	0	0	0	1	0	0
*Symptom status was coded as a binary variable (0 = absence, 1 = presence). － represents normal or untested. ALT=alanine aminotransferase. AST=aspartate aminotransferase. γ-GGT=γ-glutamyl transferase.
